# Supplementary material for: Genetic variation in individuals from a population of the minimalist bacteriophage Merri-merri-uth nyilam marra-natj driving evolution of the virus
Source: mBio. 2024 Oct 30;15(12):e02564-24. doi: 10.1128/mbio.02564-24 (PMC11633184; doi:10.1128/mbio.02564-24)
Supplement: Table S2 — Phage defense systems. [file mbio.02564-24-s0003.xlsx]

## Sheet: Title-legend
Table S2. Phage defence system predictions for Klebsiella B5055 and Klebsiella AJ174-2. The predictions made with PADLOC and DefenceFinder are presented in tabs of this table.

## Sheet: B5055 defence finder system
sys_id	type	subtype	sys_beg	sys_end	protein_in_syst	genes_count	name_of_profiles_in_sys
CP072200.1_Septu_4	Septu	Septu	CP072200.1_5043	CP072200.1_5044	CP072200.1_5043,CP072200.1_5044	2	Septu__PtuA,Septu__PtuB
CP072200.1_Hachiman_5	Hachiman	Hachiman	CP072200.1_5052	CP072200.1_5053	CP072200.1_5052,CP072200.1_5053	2	Hachiman__HamB,Hachiman__HamA_2
CP072200.1_BstA_2	BstA	BstA	CP072200.1_1452	CP072200.1_1452	CP072200.1_1452	1	BstA__BstA
CP072200.1_Kiwa_3	Kiwa	Kiwa	CP072200.1_2966	CP072200.1_2967	CP072200.1_2966,CP072200.1_2967	2	Kiwa__KwaA,Kiwa__KwaB_2
CP072200.1_AbiE_1	AbiE	AbiE	CP072200.1_4909	CP072200.1_4910	CP072200.1_4909,CP072200.1_4910	2	AbiEii__AbiEii,AbiEii__AbiEi_3
CP072200.1_CAS_Class1-Subtype-I-E_7	CasFinder	CAS_Class1-Subtype-I-E	CP072200.1_989	CP072200.1_997	CP072200.1_989,CP072200.1_990,CP072200.1_991,CP072200.1_992,CP072200.1_993,CP072200.1_994,CP072200.1_996,CP072200.1_997	8	cas3_I_5,cas8e_I-E_1,cse2gr11_I-E_2,cas7_I-E_2,cas5_I-E_3,cas6e_I_II_III_IV_V_VI_1,cas1_I-E_1,cas2_I-E_2
CP072200.1_SEFIR_6	SEFIR	SEFIR	CP072200.1_3277	CP072200.1_3277	CP072200.1_3277	1	SEFIR__bSEFIR

## Sheet: AJ174-2 defence finder system
sys_id	type	subtype	sys_beg	sys_end	protein_in_syst	genes_count	name_of_profiles_in_sys
defense-finder-ug91a859-sequences-input_ShosTA_3	ShosTA	ShosTA	AJ174-2_06630	AJ174-2_06635	AJ174-2_06630,AJ174-2_06635	2	ShosTA__ShosA,ShosTA__ShosT
defense-finder-ug91a859-sequences-input_AbiE_1	AbiE	AbiE	AJ174-2_23325	AJ174-2_23330	AJ174-2_23325,AJ174-2_23330	2	AbiEii__AbiEii,AbiEii__AbiEi_3
defense-finder-ug91a859-sequences-input_Pif_2	Pif	Pif	AJ174-2_25945	AJ174-2_25950	AJ174-2_25945,AJ174-2_25950	2	Pif__PifA,Pif__PifC
defense-finder-ug91a859-sequences-input_PD-T4-3_4	PD-T4-3	PD-T4-3	AJ174-2_07840	AJ174-2_07840	AJ174-2_07840	1	PD-T4-3__PD-T4-3
defense-finder-ug91a859-sequences-input_RM_Type_I_6	RM	RM_Type_I	AJ174-2_22220	AJ174-2_22235	AJ174-2_22220,AJ174-2_22225,AJ174-2_22230,AJ174-2_22235	4	RM__Type_I_REases,RM__Type_I_S,RM__Type_I_MTases,RM__Type_I_MTases
defense-finder-ug91a859-sequences-input_MazEF_5	MazEF	MazEF	AJ174-2_08630	AJ174-2_08635	AJ174-2_08630,AJ174-2_08635	2	MazEF__MazE,MazEF__MazF

## Sheet: B5055_chromosome_padloc
#Results for user-submitted data run on the PADLOC webserver with: PADLOC_v2.0.0_with_PADLOCDB_v2.0.0
system.number	seqid	system	target.name	hmm.accession	hmm.name	protein.name	full.seq.E.value	domain.iE.value	target.coverage	hmm.coverage	start	end	strand	target.description	relative.position	contig.end	all.domains	best.hits
4	CP072200.1	PDC-S04	J6T75_01880	PDLC04838	PDC-S04_WP_169250289.1	PDC-S04	2.2e-71	2.5e-71	0.98	0.943	411190	411793	+	-	366	5010	PDLC04836,PDC-S04_WP_002996767.1, 1, 0.035, 0.33, 0.242 | PDLC04837,PDC-S04_WP_208343806.1, 1, 0.0065, 0.36, 0.312 | PDLC04838,PDC-S04_WP_169250289.1, 1, 2.5e-71, 0.98, 0.943 | PDLC04839,PDC-S04_WP_034227615.1, 1, 3.6e-29, 0.88, 0.893 | PDLC04841,PDC-S04_WP_121941008.1, 1, 8.8e-11, 0.6, 0.377 | PDLC04842,PDC-S04_WP_163235784.1, 1, 3.6e-16, 0.63, 0.574	PDLC04838, PDC-S04_WP_169250289.1, 2.5e-71, 0.98, 0.943 | PDLC04839, PDC-S04_WP_034227615.1, 3.6e-29, 0.88, 0.893 | PDLC04842, PDC-S04_WP_163235784.1, 3.6e-16, 0.63, 0.574 | PDLC04841, PDC-S04_WP_121941008.1, 8.8e-11, 0.6, 0.377 | PDLC04837, PDC-S04_WP_208343806.1, 0.0065, 0.36, 0.312
10	CP072200.1	cas_type_I-E	J6T75_05105	PDLC01768	Cas3e_WP_058658455.1	Cas3e	1.7e-292	2.1e-292	0.609	0.996	1035197	1037861	+	-	987	5010	PDLC01767,Cas3e_WP_189128522.1, 1, 1.3e-205, 0.957, 0.899 | PDLC01768,Cas3e_WP_058658455.1, 1, 2.1e-292, 0.609, 0.996	PDLC01768, Cas3e_WP_058658455.1, 2.1e-292, 0.609, 0.996 | PDLC01767, Cas3e_WP_189128522.1, 1.3e-205, 0.957, 0.899
10	CP072200.1	cas_type_I-E	J6T75_05110	PDLC00999	casA_cse1	Cas8e	1.5e-163	1.7e-163	0.969	0.998	1037872	1039429	+	-	988	5010	PDLC00999,casA_cse1, 1, 1.7e-163, 0.969, 0.998 | PDLC01282,cd09669, 1, 5.7e-151, 0.967, 0.998 | PDLC01342,cd09729, 1, 1.4e-122, 0.905, 0.998 | PDLC01622,pfam09481, 1, 2.2e-101, 0.882, 0.995	PDLC00999, casA_cse1, 1.7e-163, 0.969, 0.998 | PDLC01282, cd09669, 5.7e-151, 0.967, 0.998 | PDLC01342, cd09729, 1.4e-122, 0.905, 0.998 | PDLC01622, pfam09481, 2.2e-101, 0.882, 0.995
10	CP072200.1	cas_type_I-E	J6T75_05115	PDLC01000	casB_cse2	Cas11e	2.3e-34	2.6e-34	0.911	0.994	1039425	1039968	+	-	989	5010	PDLC01000,casB_cse2, 1, 2.6e-34, 0.911, 0.994 | PDLC01283,cd09670, 1, 3.8e-31, 0.917, 0.993 | PDLC01344,cd09731, 1, 2.2e-29, 0.844, 0.992 | PDLC01560,mkCas0171, 1, 0.0026, 0.689, 0.747 | PDLC01581,mkCas0194, 1, 0.00052, 0.956, 0.93 | PDLC01624,pfam09485, 1, 4e-25, 0.822, 0.984	PDLC01000, casB_cse2, 2.6e-34, 0.911, 0.994 | PDLC01283, cd09670, 3.8e-31, 0.917, 0.993 | PDLC01344, cd09731, 2.2e-29, 0.844, 0.992 | PDLC01624, pfam09485, 4e-25, 0.822, 0.984 | PDLC01581, mkCas0194, 0.00052, 0.956, 0.93
10	CP072200.1	cas_type_I-E	J6T75_05120	PDLC00959	casC_Cse4	Cas7e	3.1e-122	3.5e-122	0.915	0.997	1039986	1041042	+	-	990	5010	PDLC00959,casC_Cse4, 1, 3.5e-122, 0.915, 0.997 | PDLC01259,cd09646, 1, 4e-118, 0.915, 0.997 | PDLC01620,pfam09344, 1, 5.3e-97, 0.932, 0.931	PDLC00959, casC_Cse4, 3.5e-122, 0.915, 0.997 | PDLC01259, cd09646, 4e-118, 0.915, 0.997 | PDLC01620, pfam09344, 5.3e-97, 0.932, 0.931
10	CP072200.1	cas_type_I-E	J6T75_05125	PDLC01369	cd09756	Cas5e	3.8e-47	5.7e-47	0.71	0.963	1041052	1041799	+	-	991	5010	PDLC00949,casD_Cas5e, 1, 2e-43, 0.927, 0.987 | PDLC01258,cd09645, 1, 5.9e-47, 0.694, 0.945 | PDLC01369,cd09756, 1, 5.7e-47, 0.71, 0.963	PDLC01369, cd09756, 5.7e-47, 0.71, 0.963 | PDLC01258, cd09645, 5.9e-47, 0.694, 0.945 | PDLC00949, casD_Cas5e, 2e-43, 0.927, 0.987
10	CP072200.1	cas_type_I-E	J6T75_05135	PDLC01744	Cas1e_WP_035839043.1	Cas1e	5.4e-117	6.2e-117	0.912	0.869	1042427	1043348	+	-	992	5010	PDLC00924,cas1_ECOLI, 1, 4.1e-114, 0.863, 0.985 | PDLC01744,Cas1e_WP_035839043.1, 1, 6.2e-117, 0.912, 0.869 | PDLC01745,Cas1e_WP_120372217.1, 1, 1.9e-60, 0.863, 0.941 | PDLC01746,Cas1e_WP_162621937.1, 1, 4.4e-92, 0.526, 0.994	PDLC01744, Cas1e_WP_035839043.1, 6.2e-117, 0.912, 0.869 | PDLC00924, cas1_ECOLI, 4.1e-114, 0.863, 0.985 | PDLC01746, Cas1e_WP_162621937.1, 4.4e-92, 0.526, 0.994 | PDLC01745, Cas1e_WP_120372217.1, 1.9e-60, 0.863, 0.941
10	CP072200.1	cas_type_I-E	J6T75_05140	PDLC01752	Cas2e_WP_051024046.1	Cas2e	2.5e-42	2.6e-42	0.928	0.774	1043347	1043641	+	-	993	5010	PDLC00934,cas_CT1978, 1, 2.4e-38, 0.876, 0.989 | PDLC01752,Cas2e_WP_051024046.1, 1, 2.6e-42, 0.928, 0.774 | PDLC01753,Cas2e_WP_128219160.1, 1, 2.5e-26, 0.938, 0.892 | PDLC01754,Cas2e_WP_012568472.1, 1, 4.1e-15, 0.907, 0.959 | PDLC01755,Cas2e_WP_081586257.1, 1, 2.2e-11, 0.897, 0.632	PDLC01752, Cas2e_WP_051024046.1, 2.6e-42, 0.928, 0.774 | PDLC00934, cas_CT1978, 2.4e-38, 0.876, 0.989 | PDLC01753, Cas2e_WP_128219160.1, 2.5e-26, 0.938, 0.892 | PDLC01754, Cas2e_WP_012568472.1, 4.1e-15, 0.907, 0.959 | PDLC01755, Cas2e_WP_081586257.1, 2.2e-11, 0.897, 0.632
3	CP072200.1	CRISPR_array	CRISPR001	NA	NA	CRISPR_array	NA	6.05	NA	NA	1043738	1044966	+	CRISPR001; repeat=GTGTTCCCCGCGCCAGCGGGGATAAACCG; score=6.05	993.01	5010	NA	NA
2	CP072200.1	BstA	J6T75_07530	PDLC02356	BstA	BstA	3.4e-119	3.9e-119	0.951	0.983	1512779	1513700	-	-	1449	5010	PDLC02356,BstA, 1, 3.9e-119, 0.951, 0.983	PDLC02356, BstA, 3.9e-119, 0.951, 0.983
5	CP072200.1	PDC-S07	J6T75_14875	PDLC04899	PDC-S07_WP_110056698.1	PDC-S07	4.2e-40	5e-40	0.941	0.948	2989949	2990360	+	-	2842	5010	PDLC04899,PDC-S07_WP_110056698.1, 1, 5e-40, 0.941, 0.948	PDLC04899, PDC-S07_WP_110056698.1, 5e-40, 0.941, 0.948
12	CP072200.1	kiwa	J6T75_15360	PDLC00216	KwaA_00010	KwaA	2.5e-80	2.8e-80	0.994	0.977	3082076	3082589	+	-	2939	5010	PDLC00207,KwaA_00001, 1, 0.0028, 0.347, 0.282 | PDLC00208,KwaA_00002, 1, 1.6e-07, 0.635, 0.547 | PDLC00209,KwaA_00003, 1, 5.6, 0.165, 0.143 | PDLC00209,KwaA_00003, 2, 3.9e-06, 0.788, 0.689 | PDLC00210,KwaA_00004, 1, 3.8e-11, 0.918, 0.917 | PDLC00213,KwaA_00007, 1, 230, 0.141, 0.122 | PDLC00213,KwaA_00007, 2, 6.6e-09, 0.588, 0.533 | PDLC00214,KwaA_00008, 1, 2.6e-07, 0.571, 0.519 | PDLC00215,KwaA_0…	PDLC00216, KwaA_00010, 2.8e-80, 0.994, 0.977 | PDLC00221, KwaA_00015, 1.7e-38, 0.988, 0.965 | PDLC00210, KwaA_00004, 3.8e-11, 0.918, 0.917 | PDLC00213, KwaA_00007, 6.6e-09, 0.588, 0.533 | PDLC00215, KwaA_00009, 1.3e-08, 0.571, 0.495
12	CP072200.1	kiwa	J6T75_15365	PDLC00225	KwaB_00004	KwaB	3.3e-143	3.7e-143	0.997	0.997	3082598	3083483	+	-	2940	5010	PDLC00222,KwaB_00001, 1, 9.1e-99, 0.997, 0.993 | PDLC00225,KwaB_00004, 1, 3.7e-143, 0.997, 0.997 | PDLC00229,KwaB_00008, 1, 2e-25, 0.983, 0.975 | PDLC00230,KwaB_00009, 1, 0.00013, 0.633, 0.571 | PDLC00231,KwaB_00010, 1, 0.0049, 0.459, 0.43 | PDLC00234,KwaB_00013, 1, 2.1e-62, 0.993, 0.986	PDLC00225, KwaB_00004, 3.7e-143, 0.997, 0.997 | PDLC00222, KwaB_00001, 9.1e-99, 0.997, 0.993 | PDLC00234, KwaB_00013, 2.1e-62, 0.993, 0.986 | PDLC00229, KwaB_00008, 2e-25, 0.983, 0.975 | PDLC00230, KwaB_00009, 0.00013, 0.633, 0.571
8	CP072200.1	SEFIR	J6T75_16955	PDLC03957	SEFIR__bSEFIR	bSEFIR	9.9e-103	1.1e-102	0.979	0.828	3408885	3410319	-	-	3245	5010	PDLC03957,SEFIR__bSEFIR, 1, 1.1e-102, 0.979, 0.828	PDLC03957, SEFIR__bSEFIR, 1.1e-102, 0.979, 0.828
7	CP072200.1	PDC-S12	J6T75_18135	PDLC04917	PDC-S12_WP_034891581.1	PDC-S12	1.8e-106	2.1e-106	0.986	0.991	3650514	3651183	-	-	3476	5010	PDLC04917,PDC-S12_WP_034891581.1, 1, 2.1e-106, 0.986, 0.991	PDLC04917, PDC-S12_WP_034891581.1, 2.1e-106, 0.986, 0.991
9	CP072200.1	VSPR	J6T75_18245	PDLC03397	NEase_II_00006	Vsr	6.9e-85	7.8e-85	0.939	0.987	3668845	3669340	-	-	3495	5010	PDLC03397,NEase_II_00006, 1, 7.8e-85, 0.939, 0.987	PDLC03397, NEase_II_00006, 7.8e-85, 0.939, 0.987
9	CP072200.1	VSPR	J6T75_18250	PDLC03361	MTase_II_00147	MTase_II	6e-234	6.8e-234	0.968	0.965	3669305	3670721	-	-	3496	5010	PDLC03217,MTase_II_00003, 1, 4.7e-14, 0.206, 0.108 | PDLC03217,MTase_II_00003, 2, 5.8e-25, 0.257, 0.148 | PDLC03217,MTase_II_00003, 3, 2.6e-06, 0.1, 0.061 | PDLC03220,MTase_II_00006, 1, 2.9e-26, 0.41, 0.322 | PDLC03220,MTase_II_00006, 2, 0.7, 0.096, 0.08 | PDLC03223,MTase_II_00009, 1, 3.4e-10, 0.427, 0.446 | PDLC03225,MTase_II_00011, 1, 3.1e-13, 0.31, 0.22 | PDLC03225,MTase_II_00011, 2, 3.2, 0.04…	PDLC03361, MTase_II_00147, 6.8e-234, 0.968, 0.965 | PDLC03272, MTase_II_00058, 1.6e-87, 0.8, 0.799 | PDLC03378, MTase_II_00164, 4e-46, 0.777, 0.948 | PDLC03242, MTase_II_00028, 2.4e-41, 0.429, 0.401 | PDLC03286, MTase_II_00072, 1e-32, 0.423, 0.914
6	CP072200.1	PDC-S07	J6T75_21870	PDLC04899	PDC-S07_WP_110056698.1	PDC-S07	8.2e-41	8.9e-41	0.977	0.941	4504018	4504411	-	-	4179	5010	PDLC04899,PDC-S07_WP_110056698.1, 1, 8.9e-41, 0.977, 0.941	PDLC04899, PDC-S07_WP_110056698.1, 8.9e-41, 0.977, 0.941
1	CP072200.1	AbiE	J6T75_25530	PDLC02290	AbiEii_WP_067065479.1	AbiEii	7e-118	8e-118	0.967	0.986	5275316	5276234	-	-	4861	5010	PDLC02288,AbiEii_WP_110023304.1, 1, 0.11, 0.105, 0.109 | PDLC02288,AbiEii_WP_110023304.1, 2, 1.4, 0.079, 0.082 | PDLC02289,AbiEii_WP_007349585.1, 1, 0.067, 0.302, 0.282 | PDLC02289,AbiEii_WP_007349585.1, 2, 1300, 0.043, 0.042 | PDLC02290,AbiEii_WP_067065479.1, 1, 8e-118, 0.967, 0.986 | PDLC02291,AbiEii_WP_082807810.1, 1, 7.1e-08, 0.538, 0.526 | PDLC02292,AbiEii_WP_010527912.1, 1, 0.0059, 0.384, 0…	PDLC02290, AbiEii_WP_067065479.1, 8e-118, 0.967, 0.986 | PDLC02305, AbiEii_WP_096461967.1, 3.5e-30, 0.869, 0.902 | PDLC02303, AbiEii_WP_111872158.1, 6.8e-14, 0.525, 0.631 | PDLC02294, AbiEii_WP_099148274.1, 8.8e-13, 0.561, 0.65 | PDLC02304, AbiEii_WP_034042188.1, 1.2e-11, 0.518, 0.612
1	CP072200.1	AbiE	J6T75_25535	PDLC02227	AbiEi_WP_068866247.1	AbiEi	4.5e-76	5e-76	0.984	0.97	5276239	5276998	-	-	4862	5010	PDLC02227,AbiEi_WP_068866247.1, 1, 5e-76, 0.984, 0.97 | PDLC02265,AbiEi_WP_076488363.1, 1, 0.02, 0.409, 0.49 | PDLC02271,AbiEi_WP_035488911.1, 1, 1.3, 0.19, 0.194 | PDLC02271,AbiEi_WP_035488911.1, 2, 7.3, 0.131, 0.11	PDLC02227, AbiEi_WP_068866247.1, 5e-76, 0.984, 0.97 | PDLC02265, AbiEi_WP_076488363.1, 0.02, 0.409, 0.49 | PDLC02271, AbiEi_WP_035488911.1, 1.3, 0.19, 0.194
13	CP072200.1	septu_type_I	J6T75_26230	PDLC00283	PtuA1_00019	PtuA1	5.9e-138	6.5e-138	0.977	0.853	5431890	5433183	+	-	4996	5010	PDLC00265,PtuA1_00001, 1, 7.3e-50, 0.847, 0.739 | PDLC00266,PtuA1_00002, 1, 1.4e-85, 0.87, 0.77 | PDLC00267,PtuA1_00003, 1, 1.2e-10, 0.165, 0.151 | PDLC00269,PtuA1_00005, 1, 1.1e-05, 0.116, 0.105 | PDLC00270,PtuA1_00006, 1, 2.3e-07, 0.116, 0.085 | PDLC00271,PtuA1_00007, 1, 2.2e-20, 0.267, 0.261 | PDLC00272,PtuA1_00008, 1, 0.00015, 0.133, 0.122 | PDLC00273,PtuA1_00009, 1, 1.7e-32, 0.798, 0.813 | P…	PDLC00283, PtuA1_00019, 6.5e-138, 0.977, 0.853 | PDLC00266, PtuA1_00002, 1.4e-85, 0.87, 0.77 | PDLC00285, PtuA1_00021, 3e-70, 0.812, 0.725 | PDLC00265, PtuA1_00001, 7.3e-50, 0.847, 0.739 | PDLC00273, PtuA1_00009, 1.7e-32, 0.798, 0.813
13	CP072200.1	septu_type_I	J6T75_26235	PDLC00325	PtuB1_00014	PtuB1	6.3e-83	7e-83	0.986	0.986	5433179	5433818	+	-	4997	5010	PDLC00288,PtuA1_00024, 1, 3.3e-07, 0.632, 0.202 | PDLC00292,PtuA1_00028, 1, 2e-08, 0.703, 0.223 | PDLC00312,PtuB1_00001, 1, 4e-11, 0.618, 0.636 | PDLC00313,PtuB1_00002, 1, 1.9e-09, 0.425, 0.379 | PDLC00313,PtuB1_00002, 2, 6.7e-10, 0.259, 0.225 | PDLC00314,PtuB1_00003, 1, 3e-08, 0.321, 0.423 | PDLC00315,PtuB1_00004, 1, 2.6e-10, 0.684, 0.568 | PDLC00316,PtuB1_00005, 1, 0.042, 0.406, 0.309 | PDLC003…	PDLC00325, PtuB1_00014, 7e-83, 0.986, 0.986 | PDLC00345, PtuB1_00034, 2.6e-65, 0.972, 0.933 | PDLC00335, PtuB1_00024, 1.7e-48, 0.778, 0.799 | PDLC00350, PtuB1_00039, 2.9e-33, 0.825, 0.795 | PDLC00352, PtuB1_00041, 9.4e-26, 0.627, 0.641
11	CP072200.1	hachiman_type_I	J6T75_26275	PDLC00180	HamB1_00007	HamB1	4.2e-223	5.1e-223	0.986	0.989	5439603	5441772	-	-	5003	5010	PDLC00174,HamB1_00001, 1, 0.94, 0.073, 0.047 | PDLC00174,HamB1_00001, 2, 5.9e-09, 0.107, 0.066 | PDLC00175,HamB1_00002, 1, 11, 0.079, 0.061 | PDLC00175,HamB1_00002, 2, 2.7e-07, 0.132, 0.095 | PDLC00176,HamB1_00003, 1, 1.6e-44, 0.515, 0.477 | PDLC00176,HamB1_00003, 2, 78, 0.169, 0.144 | PDLC00177,HamB1_00004, 1, 3.1e-12, 0.213, 0.194 | PDLC00177,HamB1_00004, 2, 1.4e-16, 0.198, 0.178 | PDLC00177,Ha…	PDLC00180, HamB1_00007, 5.1e-223, 0.986, 0.989 | PDLC00182, HamB1_00009, 7.4e-96, 0.924, 0.93 | PDLC00193, HamB1_00020, 1.1e-94, 0.783, 0.995 | PDLC00184, HamB1_00011, 3.4e-83, 0.874, 0.86 | PDLC00179, HamB1_00006, 1.7e-65, 0.5, 0.872
11	CP072200.1	hachiman_type_I	J6T75_26280	PDLC00153	HamA1_00004	HamA1	4.8e-210	5.4e-210	0.978	0.994	5441764	5443417	-	-	5004	5010	PDLC00153,HamA1_00004, 1, 5.4e-210, 0.978, 0.994 | PDLC00166,HamA1_00017, 1, 9.1e-19, 0.462, 0.897 | PDLC00170,HamA1_00021, 1, 1.2e-20, 0.48, 0.939 | PDLC00173,HamA1_00024, 1, 3e-93, 0.975, 0.983	PDLC00153, HamA1_00004, 5.4e-210, 0.978, 0.994 | PDLC00173, HamA1_00024, 3e-93, 0.975, 0.983 | PDLC00170, HamA1_00021, 1.2e-20, 0.48, 0.939 | PDLC00166, HamA1_00017, 9.1e-19, 0.462, 0.897

## Sheet: B5055_plasmid_1_padloc
#Results for user-submitted data run on the PADLOC webserver with: PADLOC_v2.0.0_with_PADLOCDB_v2.0.0
system.number	seqid	system	target.name	hmm.accession	hmm.name	protein.name	full.seq.E.value	domain.iE.value	target.coverage	hmm.coverage	start	end	strand	target.description	relative.position	contig.end	all.domains	best.hits
1	CP072201.1	PDC-S16	J6T75_26470	PDLC04942	PDC-S16_WP_183323738.1	PDC-S16	1.8e-42	1.9e-42	0.986	0.987	29439	29661	-	-	22	130	PDLC04941,PDC-S16_WP_008858743.1, 1, 9.4e-40, 0.986, 0.987 | PDLC04942,PDC-S16_WP_183323738.1, 1, 1.9e-42, 0.986, 0.987	PDLC04942, PDC-S16_WP_183323738.1, 1.9e-42, 0.986, 0.987 | PDLC04941, PDC-S16_WP_008858743.1, 9.4e-40, 0.986, 0.987

## Sheet: B5055_plasmid_2_padloc
#Results for user-submitted data run on the PADLOC webserver with: PADLOC_v2.0.0_with_PADLOCDB_v2.0.0
system.number	seqid	system	target.name	hmm.accession	hmm.name	protein.name	full.seq.E.value	domain.iE.value	target.coverage	hmm.coverage	start	end	strand	target.description	relative.position	contig.end	all.domains	best.hits
1	CP072202.1	PDC-S06	J6T75_27595	PDLC04889	PDC-S06_WP_156124124.1	PDC-S06	5.6e-288	6.8e-288	0.979	0.991	67266	69405	+	-	70	92	PDLC04886,PDC-S06_WP_029531116.1, 1, 0.011, 0.044, 0.043 | PDLC04886,PDC-S06_WP_029531116.1, 2, 1.5e-05, 0.139, 0.142 | PDLC04886,PDC-S06_WP_029531116.1, 3, 5.4e-05, 0.096, 0.103 | PDLC04887,PDC-S06_WP_221405099.1, 1, 8.3e-07, 0.188, 0.163 | PDLC04887,PDC-S06_WP_221405099.1, 2, 0.13, 0.09, 0.078 | PDLC04887,PDC-S06_WP_221405099.1, 3, 9.9e-06, 0.067, 0.066 | PDLC04888,PDC-S06_WP_216011563.1, 1, 6.…	PDLC04889, PDC-S06_WP_156124124.1, 6.8e-288, 0.979, 0.991 | PDLC04891, PDC-S06_WP_106028275.1, 1.3e-08, 0.097, 0.076 | PDLC04897, PDC-S06_WP_115337947.1, 5.5e-08, 0.098, 0.103 | PDLC04894, PDC-S06_WP_100093761.1, 7.9e-07, 0.097, 0.093 | PDLC04887, PDC-S06_WP_221405099.1, 8.3e-07, 0.188, 0.163
2	CP072202.1	ietAS	J6T75_27705	PDLC02198	IetS_00002	IetS	3e-43	6.4e-43	0.833	0.775	89343	91626	-	-	90	92	PDLC02197,IetS_00001, 1, 9.5e-07, 0.192, 0.184 | PDLC02197,IetS_00001, 2, 2e-22, 0.275, 0.258 | PDLC02197,IetS_00001, 3, 17, 0.039, 0.04 | PDLC02198,IetS_00002, 1, 6.4e-43, 0.833, 0.775 | PDLC02199,IetS_00003, 1, 1.1e-18, 0.487, 0.42 | PDLC02201,IetS_00005, 1, 6e-23, 0.479, 0.415 | PDLC02201,IetS_00005, 2, 12, 0.038, 0.037 | PDLC02202,IetS_00006, 1, 5.1e-11, 0.629, 0.54 | PDLC04233,IetS_WP_226782…	PDLC02198, IetS_00002, 6.4e-43, 0.833, 0.775 | PDLC02201, IetS_00005, 6e-23, 0.479, 0.415 | PDLC02197, IetS_00001, 2e-22, 0.275, 0.258 | PDLC04233, IetS_WP_226782225.1, 4e-19, 0.48, 0.413 | PDLC02199, IetS_00003, 1.1e-18, 0.487, 0.42
2	CP072202.1	ietAS	J6T75_27710	PDLC02196	IetA_00002	IetA	2.5e-75	3e-75	0.936	0.861	91831	92872	-	-	91	92	PDLC02195,IetA_00001, 1, 8.5e-57, 0.951, 0.858 | PDLC02196,IetA_00002, 1, 3e-75, 0.936, 0.861 | PDLC04231,IetA_WP_229193352.1, 1, 3.3e-42, 0.757, 0.973 | PDLC04232,IetA_WP_225151863.1, 1, 1.9e-74, 0.931, 0.955	PDLC02196, IetA_00002, 3e-75, 0.936, 0.861 | PDLC04232, IetA_WP_225151863.1, 1.9e-74, 0.931, 0.955 | PDLC02195, IetA_00001, 8.5e-57, 0.951, 0.858 | PDLC04231, IetA_WP_229193352.1, 3.3e-42, 0.757, 0.973

## Sheet: AJ174-2_padloc
#Results for user-submitted data run on the PADLOC webserver with: PADLOC_v2.0.0_with_PADLOCDB_v2.0.0
system.number	seqid	system	target.name	hmm.accession	hmm.name	protein.name	full.seq.E.value	domain.iE.value	target.coverage	hmm.coverage	start	end	strand	target.description	relative.position	contig.end	all.domains	best.hits
5	AJ174-2_1	PDC-S04	AJ174-2_01835	PDLC04838	PDC-S04_WP_169250289.1	PDC-S04	2.3e-71	2.5e-71	0.98	0.943	402786	403389	+	-	360	4839	PDLC04836,PDC-S04_WP_002996767.1, 1, 0.036, 0.33, 0.242 | PDLC04837,PDC-S04_WP_208343806.1, 1, 0.0066, 0.36, 0.312 | PDLC04838,PDC-S04_WP_169250289.1, 1, 2.5e-71, 0.98, 0.943 | PDLC04839,PDC-S04_WP_034227615.1, 1, 3.6e-29, 0.88, 0.893 | PDLC04841,PDC-S04_WP_121941008.1, 1, 9e-11, 0.6, 0.377 | PDLC04842,PDC-S04_WP_163235784.1, 1, 3.7e-16, 0.63, 0.574	PDLC04838, PDC-S04_WP_169250289.1, 2.5e-71, 0.98, 0.943 | PDLC04839, PDC-S04_WP_034227615.1, 3.6e-29, 0.88, 0.893 | PDLC04842, PDC-S04_WP_163235784.1, 3.7e-16, 0.63, 0.574 | PDLC04841, PDC-S04_WP_121941008.1, 9e-11, 0.6, 0.377 | PDLC04837, PDC-S04_WP_208343806.1, 0.0066, 0.36, 0.312
2	AJ174-2_1	HEC-04	AJ174-2_03215	PDLC04149	HEC-04_WP_075381894.1	HEC-04	3.6e-49	2.7e-48	0.822	0.785	651194	652646	+	-	624	4839	PDLC04149,HEC-04_WP_075381894.1, 1, 2.7e-48, 0.822, 0.785	PDLC04149, HEC-04_WP_075381894.1, 2.7e-48, 0.822, 0.785
10	AJ174-2_1	ShosTA	AJ174-2_06630	PDLC03961	ShosTA__ShosA	ShosA	3.5e-101	4.1e-101	0.926	0.911	1343712	1344606	+	-	1271	4839	PDLC02997,DprA, 1, 3.5e-25, 0.653, 0.578 | PDLC03961,ShosTA__ShosA, 1, 4.1e-101, 0.926, 0.911	PDLC03961, ShosTA__ShosA, 4.1e-101, 0.926, 0.911 | PDLC02997, DprA, 3.5e-25, 0.653, 0.578
10	AJ174-2_1	ShosTA	AJ174-2_06635	PDLC03962	ShosTA__ShosT	ShosT	1.3e-48	1.4e-48	0.95	0.937	1344602	1345259	+	-	1272	4839	PDLC03962,ShosTA__ShosT, 1, 1.4e-48, 0.95, 0.937	PDLC03962, ShosTA__ShosT, 1.4e-48, 0.95, 0.937
3	AJ174-2_1	PD-T4-3	AJ174-2_07840	PDLC04031	PD-T4-3_WP_201121852.1	PD-T4-3	2.3e-139	2.8e-139	0.985	0.992	1604764	1605544	+	-	1504	4839	PDLC04031,PD-T4-3_WP_201121852.1, 1, 2.8e-139, 0.985, 0.992	PDLC04031, PD-T4-3_WP_201121852.1, 2.8e-139, 0.985, 0.992
11	AJ174-2_1	VSPR	AJ174-2_08750	PDLC03361	MTase_II_00147	MTase_II	1.9e-233	2e-233	0.979	0.965	1810060	1811461	+	-	1678	4839	PDLC03217,MTase_II_00003, 1, 4.6e-14, 0.208, 0.108 | PDLC03217,MTase_II_00003, 2, 5.8e-25, 0.26, 0.148 | PDLC03217,MTase_II_00003, 3, 2.6e-06, 0.101, 0.061 | PDLC03220,MTase_II_00006, 1, 2.9e-26, 0.414, 0.322 | PDLC03220,MTase_II_00006, 2, 0.71, 0.097, 0.08 | PDLC03223,MTase_II_00009, 1, 3.4e-10, 0.431, 0.446 | PDLC03225,MTase_II_00011, 1, 3.1e-13, 0.313, 0.22 | PDLC03225,MTase_II_00011, 2, 3.2, …	PDLC03361, MTase_II_00147, 2e-233, 0.979, 0.965 | PDLC03272, MTase_II_00058, 1.4e-87, 0.811, 0.801 | PDLC03378, MTase_II_00164, 4e-46, 0.785, 0.948 | PDLC03242, MTase_II_00028, 2.4e-41, 0.433, 0.401 | PDLC03286, MTase_II_00072, 1e-32, 0.427, 0.914
11	AJ174-2_1	VSPR	AJ174-2_08755	PDLC03397	NEase_II_00006	Vsr	1.9e-85	2.2e-85	0.933	0.987	1811438	1811936	+	-	1679	4839	PDLC03397,NEase_II_00006, 1, 2.2e-85, 0.933, 0.987	PDLC03397, NEase_II_00006, 2.2e-85, 0.933, 0.987
8	AJ174-2_1	PDC-S12	AJ174-2_08870	PDLC04917	PDC-S12_WP_034891581.1	PDC-S12	1.8e-106	2.1e-106	0.986	0.991	1829598	1830267	+	-	1698	4839	PDLC04917,PDC-S12_WP_034891581.1, 1, 2.1e-106, 0.986, 0.991	PDLC04917, PDC-S12_WP_034891581.1, 2.1e-106, 0.986, 0.991
6	AJ174-2_1	PDC-S07	AJ174-2_14790	PDLC04899	PDC-S07_WP_110056698.1	PDC-S07	3.7e-40	4.4e-40	0.941	0.948	3047825	3048236	+	-	2862	4839	PDLC04899,PDC-S07_WP_110056698.1, 1, 4.4e-40, 0.941, 0.948	PDLC04899, PDC-S07_WP_110056698.1, 4.4e-40, 0.941, 0.948
7	AJ174-2_1	PDC-S07	AJ174-2_20895	PDLC04899	PDC-S07_WP_110056698.1	PDC-S07	8e-41	8.8e-41	0.977	0.941	4321576	4321969	-	-	4041	4839	PDLC04899,PDC-S07_WP_110056698.1, 1, 8.8e-41, 0.977, 0.941	PDLC04899, PDC-S07_WP_110056698.1, 8.8e-41, 0.977, 0.941
4	AJ174-2_1	PDC-S02	AJ174-2_22205	PDLC04819	PDC-S02_WP_052301854.1	PDC-S02	1e-79	1.2e-79	0.997	0.985	4597850	4598858	-	-	4290	4839	PDLC04796,PDC-S02_WP_126351927.1, 1, 4.4e-09, 0.448, 0.387 | PDLC04799,PDC-S02_WP_230475470.1, 1, 2e-10, 0.343, 0.367 | PDLC04806,PDC-S02_WP_017939858.1, 1, 1.5e-38, 0.952, 0.96 | PDLC04815,PDC-S02_WP_068687721.1, 1, 1.5e-63, 0.976, 0.971 | PDLC04816,PDC-S02_WP_066219253.1, 1, 6.7e-06, 0.388, 0.408 | PDLC04819,PDC-S02_WP_052301854.1, 1, 1.2e-79, 0.997, 0.985 | PDLC04824,PDC-S02_WP_201291474.1, 1,…	PDLC04819, PDC-S02_WP_052301854.1, 1.2e-79, 0.997, 0.985 | PDLC04815, PDC-S02_WP_068687721.1, 1.5e-63, 0.976, 0.971 | PDLC04806, PDC-S02_WP_017939858.1, 1.5e-38, 0.952, 0.96 | PDLC04824, PDC-S02_WP_201291474.1, 4.5e-14, 0.352, 0.377 | PDLC04799, PDC-S02_WP_230475470.1, 2e-10, 0.343, 0.367
9	AJ174-2_1	RM_type_I	AJ174-2_22220	PDLC03040	REase_I_00001	REase_I	1.2e-45	1.2e-45	0.6	0.639	4600585	4604020	-	-	4293	4839	PDLC03040,REase_I_00001, 1, 1.2e-45, 0.6, 0.639 | PDLC03040,REase_I_00001, 2, 230, 0.044, 0.05 | PDLC03041,REase_I_00002, 1, 91, 0.034, 0.038 | PDLC03041,REase_I_00002, 2, 2.4e-10, 0.141, 0.153 | PDLC03041,REase_I_00002, 3, 6.4, 0.024, 0.028 | PDLC03041,REase_I_00002, 4, 9e-08, 0.064, 0.066 | PDLC03044,REase_I_00005, 1, 1.9e-08, 0.426, 0.425 | PDLC03044,REase_I_00005, 2, 1.1e-06, 0.067, 0.074 | P…	PDLC03040, REase_I_00001, 1.2e-45, 0.6, 0.639 | PDLC03048, REase_I_00009, 3.3e-13, 0.272, 0.303 | PDLC03041, REase_I_00002, 2.4e-10, 0.141, 0.153 | PDLC03044, REase_I_00005, 1.9e-08, 0.426, 0.425 | PDLC03046, REase_I_00007, 3e-05, 0.058, 0.067
9	AJ174-2_1	RM_type_I	AJ174-2_22225	PDLC03105	Specificity_I_00054	Specificity_I	4.1e-90	9.7e-89	0.932	0.989	4604006	4605341	-	-	4294	4839	PDLC03054,Specificity_I_00003, 1, 1.4, 0.178, 0.177 | PDLC03054,Specificity_I_00003, 2, 2.1e-14, 0.39, 0.419 | PDLC03057,Specificity_I_00006, 1, 21, 0.171, 0.179 | PDLC03057,Specificity_I_00006, 2, 0.15, 0.241, 0.275 | PDLC03060,Specificity_I_00009, 1, 230, 0.182, 0.196 | PDLC03060,Specificity_I_00009, 2, 0.0012, 0.191, 0.224 | PDLC03061,Specificity_I_00010, 1, 370, 0.056, 0.069 | PDLC03061,Speci…	PDLC03105, Specificity_I_00054, 9.7e-89, 0.932, 0.989 | PDLC03090, Specificity_I_00039, 3.5e-64, 0.908, 0.993 | PDLC03174, Specificity_I_00123, 1.5e-56, 0.982, 0.996 | PDLC03072, Specificity_I_00021, 1.3e-51, 0.565, 0.574 | PDLC03191, Specificity_I_00140, 1.2e-41, 0.367, 0.374
9	AJ174-2_1	RM_type_I	AJ174-2_22230	PDLC03029	MTase_I_00012	MTase_I	1.2e-135	1.4e-135	0.992	0.567	4605340	4606771	-	-	4295	4839	PDLC03019,MTase_I_00002, 1, 1.1e-08, 0.225, 0.112 | PDLC03020,MTase_I_00003, 1, 5.7e-05, 0.239, 0.224 | PDLC03021,MTase_I_00004, 1, 1.5e-05, 0.286, 0.253 | PDLC03022,MTase_I_00005, 1, 6.3e-22, 0.361, 0.166 | PDLC03026,MTase_I_00009, 1, 1.2e-11, 0.412, 0.341 | PDLC03027,MTase_I_00010, 1, 7.4e-15, 0.296, 0.158 | PDLC03028,MTase_I_00011, 1, 1.9e-07, 0.218, 0.081 | PDLC03029,MTase_I_00012, 1, 1.4e-13…	PDLC03029, MTase_I_00012, 1.4e-135, 0.992, 0.567 | PDLC03022, MTase_I_00005, 6.3e-22, 0.361, 0.166 | PDLC03027, MTase_I_00010, 7.4e-15, 0.296, 0.158 | PDLC03026, MTase_I_00009, 1.2e-11, 0.412, 0.341 | PDLC03031, MTase_I_00014, 1.6e-10, 0.305, 0.173
1	AJ174-2_1	AbiE	AJ174-2_23325	PDLC02290	AbiEii_WP_067065479.1	AbiEii	2.8e-118	3.2e-118	0.967	0.986	4833840	4834758	-	-	4506	4839	PDLC02288,AbiEii_WP_110023304.1, 1, 0.11, 0.105, 0.109 | PDLC02288,AbiEii_WP_110023304.1, 2, 2, 0.069, 0.071 | PDLC02289,AbiEii_WP_007349585.1, 1, 0.068, 0.302, 0.282 | PDLC02289,AbiEii_WP_007349585.1, 2, 1400, 0.043, 0.042 | PDLC02290,AbiEii_WP_067065479.1, 1, 3.2e-118, 0.967, 0.986 | PDLC02291,AbiEii_WP_082807810.1, 1, 9.9e-08, 0.511, 0.5 | PDLC02292,AbiEii_WP_010527912.1, 1, 0.0061, 0.384, 0.3…	PDLC02290, AbiEii_WP_067065479.1, 3.2e-118, 0.967, 0.986 | PDLC02305, AbiEii_WP_096461967.1, 7.5e-31, 0.869, 0.902 | PDLC02303, AbiEii_WP_111872158.1, 1.1e-13, 0.511, 0.614 | PDLC02294, AbiEii_WP_099148274.1, 1.4e-12, 0.554, 0.642 | PDLC02304, AbiEii_WP_034042188.1, 1.4e-11, 0.515, 0.608
1	AJ174-2_1	AbiE	AJ174-2_23330	PDLC02227	AbiEi_WP_068866247.1	AbiEi	5.1e-76	5.7e-76	0.984	0.97	4834763	4835522	-	-	4507	4839	PDLC02227,AbiEi_WP_068866247.1, 1, 5.7e-76, 0.984, 0.97 | PDLC02265,AbiEi_WP_076488363.1, 1, 0.018, 0.413, 0.495	PDLC02227, AbiEi_WP_068866247.1, 5.7e-76, 0.984, 0.97 | PDLC02265, AbiEi_WP_076488363.1, 0.018, 0.413, 0.495
12	AJ174-2_2	DMS_other	AJ174-2_25230	PDLC02590	DrmC_00006	DrmC	9.9e-18	1.4e-17	0.545	0.614	4786	5086	-	-	7	220	PDLC02590,DrmC_00006, 1, 1.4e-17, 0.545, 0.614	PDLC02590, DrmC_00006, 1.4e-17, 0.545, 0.614
12	AJ174-2_2	DMS_other	AJ174-2_25245	PDLC02630	DrmD_00013	DrmD	1.1e-96	1.4e-96	0.965	0.965	6617	7400	+	-	10	220	PDLC02506,BrxL_00002, 1, 0.002, 0.123, 0.047 | PDLC02508,BrxL_00004, 1, 0.00089, 0.119, 0.044 | PDLC02508,BrxL_00004, 2, 13, 0.138, 0.052 | PDLC02509,BrxL_00005, 1, 0.0062, 0.415, 0.183 | PDLC02630,DrmD_00013, 1, 1.4e-96, 0.965, 0.965 | PDLC04140,mads_8, 1, 0.0028, 0.142, 0.121 | PDLC04140,mads_8, 2, 11, 0.069, 0.057	PDLC02630, DrmD_00013, 1.4e-96, 0.965, 0.965 | PDLC02508, BrxL_00004, 0.00089, 0.119, 0.044 | PDLC02506, BrxL_00002, 0.002, 0.123, 0.047 | PDLC04140, mads_8, 0.0028, 0.142, 0.121 | PDLC02509, BrxL_00005, 0.0062, 0.415, 0.183
12	AJ174-2_2	DMS_other	AJ174-2_25255	PDLC02590	DrmC_00006	DrmC	5e-22	5.3e-22	0.954	0.943	7851	8115	-	-	12	220	PDLC02590,DrmC_00006, 1, 5.3e-22, 0.954, 0.943	PDLC02590, DrmC_00006, 5.3e-22, 0.954, 0.943
13	AJ174-2_2	PifA	AJ174-2_25945	PDLC02361	PifA	PifA	4.2e-274	4.7e-274	0.996	0.938	146703	148788	-	-	150	220	PDLC02361,PifA, 1, 4.7e-274, 0.996, 0.938	PDLC02361, PifA, 4.7e-274, 0.996, 0.938
